# Supplementary material for: A rapid review of opportunities and challenges in the implementation of social prescription interventions for addressing the unmet needs of individuals living with long-term chronic conditions
Source: BMC Public Health. 2024 Jan 27;24:306. doi: 10.1186/s12889-024-17736-2 (PMC10821289; doi:10.1186/s12889-024-17736-2)
Supplement: Supplementary file 2 — Additional file 2: Supplementary file 2. Data extraction sheet . [file 12889_2024_17736_MOESM2_ESM.xlsx]

## Sheet: Sheet1
	Supplementary file.2. Data extraction sheet
Study	Title	Study objective	Study design	Study setting	Study population/subject/participants	Sample size	Social referral means	Characteristics of intervention	Support worker's role	Initiatives to capacitate support worker	Follow-up means + strategy	Measures (qualitative interviews or quantitative data)	Patient experiences (Enablers and Barriers)	Referrer experience (Enablers and Barriers)	GP experience (Enablers and Barriers)
Hanlon et al., 2021	Does Self-Determination Theory help explain the impact of social prescribing? A qualitative analysis of patients’ experiences of the Glasgow ‘Deep-End’ Community Links Worker Intervention	To explore the utility of self-determination theory in improving wellbeing by connecting patients to appropriate community resources.	Qualitative study (thematic analysis)	General practices based on socioeconomically deprived areas of Glasgow, Scotland	Any patients with physical, psychological or social problems that the general practitioners or practice nurse felt might benefit from seeing the Community Link Practitioners (CLPs).	12 patients	General practitioners or practice nurse referred patientes to the Community Link Practitioners (CLPs). Also, some patients self-referred to CLPs.	Intervention practices received: - A CLP to work one-to-one with patients to signpost, recommend, refer and support their use of community-based services. Some patients had a single meeting linking them to wider resources, while others met with the CLP on numerous occasions over a period of several months. - A practice development fund. - Access to shared learning events for practice staff three …	CLPs were based in general practices meeting individually with patients to try to connect them with community services or other sources of support for their needs and difficulties.	NA	NA	Qualitative (semi-structured interviews)	Enablers: The relationship with the CLP was central, encouragement and support for priority setting and its control over, sense of beneficence in whom activities were self-selected , Barriers: Lack of feelings of competence (Anxiety, communication difficulties) meant they felt unable to engage or participate, physical and material circumstances of patients.	Enablers: The CLP’s empathy, non-judgmental approach, and time to listen to the patient were seen as important aspects of the interaction with the CLP. Barriers: Feeling ‘understood’ by the CLP and developing a supportive relationship, while important, were not sufficient in isolation for perceived improvement in daily life.	NA
Moffatt et al., 2017	Link workers social prescribing to improve health and wellbeing for people with long term conditions: qualitative study of service user perceptions	To describe the experiences of patients with long-term conditions involved in the Link Worker social prescribing programme and identify the impact of the programme on health and well-being.	Qualitative study (thematic analysis)	Inner city areas in West Newcastle, UK (Most socioeconomically deprived areas)	Patients with one or more long term conditions who are referred to and engage with link worker SP program	30 adult patients (14 female and 16 male) aged 40–74 years	Patients are referred from the primary care practitioner (GP, practice nurse, and healthcare assistant) to a trained Link Worker who offers a holistic and personalised service and when desired, service users are connected to community and voluntary groups and resources.	Link Worker social prescribing programme comprising personalised support to identify meaningful health and wellness goals, ongoing support to achieve agreed objectives and linkage into appropriate community services. The service comprises: a) individual assessment, motivational interviewing and action planning; b) completion of an initial ‘Well-being Star’ assessment and subsequent Well-being Sta…	A trained link worker connects patients to wide range of community services	Link workers were trained in behavior change method.	NA	Qualitative (semi-structured interviews)	Enablers: Accessible and flexible services from the link workers, welfare benefits advice from link workers, LW assisting clients based on their knowledge level, face-to-face contact supplemented by telephone, email or text, open door’ nature of Ways to Wellness, Person-centred and non-judgemental approach of link workers enabled patients to control their emotions and reflect on current circumsta…	Enablers: Link Workers operated accessible and flexible services. Supplementation of face-to-face contact by telephone, email or text.	NA
Morris et al., 2022	Managing disruption at a distance: Unequal experiences of people living with long-term conditions during the COVID-19 pandemic	To explore how people with LTCs managed their health and well-being under social distancing restrictions and self-isolation during the first wave of the COVID-19 pandemic and examine why some people were more able to manage than others.	Qualitative study (thematic analysis)	North East England (ethnically diverse urban locality including urban fringes)	People with one or more long-term conditions who were already part of an evaluation of the social prescribing intervention were recruited (Wildman et al., 2019, Moffatt et al., 2019 and Gibson et al., 2021).	44 people (29 from Wildman et al and Moffatt et al, and 15 from Gibson et al.)	Patients are refferred by their primary care practioner to Ways to Wellness and assigned to a trained link workers.	Once assigned to a trained link worker, clients are guided through a pathway which is organised around an interventional logic which focuses on ‘activating’ and ‘motivating’ them to follow an action plan and work towards goals. In addition, linking the patients to appropriate community services based on the individual needs.	A trained link worker provides motivation to maintain healthy practices, enabling engagement with related referrals, discovering new healthy activities, engaging in voluntary activities, referring to counselling sessions, and debt advice.	NA	NA	Qualitative (Thematic analysis)	Enablers: Some patients had regular contact to link worker during the pandemic; local social network; DVD exercise that guide how and what to do in exercise; occasional food bank vouchers during the pandemic; Barriers: Some patients had irregular contact to link worker during pandemic; disruptions and lack of access to multiple resources and tactics during the pandemic; social isolation, lack of …	NA	NA
Tierney, Wong & Mahtani 2019	Current understanding and implementation of 'care navigation' across England: a cross-sectional study of NHS clinical commissioning groups	To explore how 'care navigation' is interpreted and currently implemented by CCGs in England	Cross-sectional survey	England	Clinical comissioning groups (CCGs)	147 clinical commissioning groups (CCGs) who provided info on care navigation	Social referral varied accross all the CCGs. In some CCGs, patients could self-refer. In most of the CCGs, patients referral was done by health care professional (community or primary care professionals (GPs)), trained receptionoist (when patients make contact with receptionist for surgery appoinments). In some CCGs, multidisciplinary teams like Accident & Emergencies workers, Hospitals, voluntar…	Intervention varied across all the CCGs: In some CCGs, care navigation services were opened to all adult patients. In some CCGs, though care navigation was opened to all the patients, only particular groups were focused such as older people, people who were socially isolated or high users of surgeries. -Certain care navigation services varied across CCGs and were available only for people who wer…	The support worker's role was primarily the referral -Three CCG mentioned of using a risk stratification tool to identify patients who would be eligible	Staffs were trained (no details provided) to identify patients who may benefit from care navigation at the point of entry	NA	Quantitative (request to information was sent through email in November and December 2018). Data collection ceased at the end of January 2019.	NA	NA	NA
Carnes et al., 2017	The impact of a social prescribing service on patients in primary care: a mixed methods evaluation	i) To assess the effect of the service on mental wellbeing and primary health care resource use and ii) To assess the whether the service could be implemented as intended.	Interventional study evaluated by mixed methods approach	London, UK	Patients in general practices who were frequent attenders and, or socially isolated. People were not referred if they were in acute crisis, at risk to self and/or others, had uncontrolled addictions or uncontrolled mental health problems.	A total of 487 (Intervention arm: 184 and Control arm:302) participants were enrolled in the baseline from 22 primary care general practices.	GP referred the patients to a social prescribing coordinator.	Patients were referred to a Social prescribing coordinator. At the first meeting with the coordinator, the patients discussed their personal circumstances and if possible a mutually determined well-being action plan was devised. The action plan contained goals for im_x0002_proving patient wellbeing, in some cases this involved referring patients to community organisations and services. If necessa…	Social prescribing coordinator's role is to develop mutually determined well-being action plans with goals for improving patient wellbeing. Also, refer patients to community organisations and services if required. In addition, a volunteer, trained by social prescribing coordinator were assigned to patients to assist in the delivery of service and provide additional support.	The social prescribing coordinators were trained in social work and employed by a managing third sector organization commissioned to implement the service.	8 months follow-up study	Mixed-methods approach (Quantitative and qualitative)	Enablers: GP and Social prescribing coordinators and community organizations have contributed in helping patients to move on to mangage their health condition. Barriers: Lack of understanding, and lack of perceived need (for patients to see social prescribing coordinator referred by GP), overwhelmed by other health needs and travelling difficulty (for patients to go to community organization refe…	NA	NA
Mistry et al., 2023	Feasibility and acceptability of involving bilingual community navigators to improve access to health and social care services in general practice setting of Australia	To explore the feasibility and acceptability of involving Bilingual Community Navigators (BCNs) in the general practice setting in Australia.	Mixed-method design	Australia	Patients attending the general practices, practice staffs and trained community health workers (BCNs)	95 patients and 3 BCNs and 3 practice staffs.	GP referred patients to the navigator	Patients requiring navigation assistance were identified by the GP and informs them about the BCN and then refer them to the BCN using a referral form. The GP informs the patients that he/she would like to refer them to the BCN. The patients interested provide written consent to this and to the evaluation. The BCN meets with the referred patients, discuss their needs, priorities, and potential so…	BCNs (Navigator) role is to identify problems of the patients and connect patients to health and social care services.	Training program (online and face to face) was conducted to train the CHWs to provide the concepts and roles of healthcare navigation. The CHWs were paid AUD 50 an hour for undertaking training.	NA	Mixed-methods approach (Quantitative and qualitative)	Enablers: a. Perceived need for the services and b. Acceptability of BCN roles. Barriers: a. lack of awareness of BCN existence and roles and b. lack of acceptability of BCNs' roles	Enablers: a. Language and culture similarity, b. good interpersonal skills of BCNs, c. Motivation of BCNs and d. Training of BCNs Barriers: a. Inadequate health and system level literacy of BCNS	Barriers: a. Insufficient communication between BCN and GP and b. BCN short-time availability
Morris et al. 2022	Social prescribing during the COVID-19 pandemic: a qualitative study of service providers’ and clients’ experiences	To describe changes to the social prescribing service, and explore the challenges and opportunities for the services (taking account of both the service provider and the clients) during the first wave of the Covid-19 pandemic.	Qualitative study (Thematic analysis)	Ethnically diverse urban locality (including urban fringes) in North East England	Community-dwelling adults aged 40–74 who had at least one of the following Long Term Conditions: diabetes type 1 and 2, heart failure, coronary heart disease, epilepsy, osteoporosis, asthma, and/or chronic obstructive pulmonary disease with or without anxiety and/or depression.	Clients: n=44 Link workers and senior link worker: n=5 Service managerial staff: n=8	Patients are refferred by their GPs to Ways to Wellness and assigned to a link worker, who is a trained facilitator.	Ways of Wellness, is a community-based link-worker social prescribing intervention for people with long-term conditions that aims to improve health-related outcomes and quality of life by increasing their confidence and ability to mange their illness, and to reduce costs and/or improve value to the NHS in their treatment. The intervention was delivered by link workers. The intervention comprised …	Link-workers provide the following for each of their assigned clients: a) individual assessment, motivational interviewing and action planning; b) completion of an initial ‘Well-being Star’ assessment and subsequent Well-being Star assessments every 6 months thereafter for the duration of the patient’s involvement; c) help to access community services (eg, welfare rights advice, walking groups, p…	Trainings	NA	Qualitative (thematic analysis)	Enablers: Supportive link workers, provision of resources for managing health condition, Received unexpected assistance from the program during the challenging circumstances (Covid-19) sucha as delivery of food parcel and foodbank vouchers, consistent social and emotional support from link worker during the pandemic, link worker-client relationship (trust, non-judgemental, proper counselling), pe…	Enablers: Adaptation of remote service delivery (use of web platform) during lockdown; creativity and innovative use of remote services by link workers; use of telephone calls to retain the contacts with vulnerable patients in a time of crisis; better participation of clients in remote appointments than the in-person session. Barriers: differences in approaches were evident, with some link worker…	Similar as of referrer
Hazeldine et.al. 2021	Link worker perspectives of early implementation of social prescribing : A researcher -in Residence study	Report analysis of rich descriptions of the early implementation of link worker social prescribing, to assess how this series of relationships functions and the key barriers and facilitators experienced on the ground.	Qualitative study (thematic analysis)	South West of England	Social Prescribing (SP) Link Workers, SP link worker managers and SP Councellor	11 SP link workers, 2 SP link worker managers and 1 SP counsellor	GPs refers or connects patients with link workers and linkworker connects them to the non-clinical services	NA (Intervention details not discussed within the article)	Connecting patients to wide range of non-clinical services	NA	NA	Qualitative (Thematic analysis)	NA	Enablers: Link workers with mental health work experience or background were more competent and able to make decisions; open and receptive GP practice environments( practice room in a suitable location, access to the rest of the practice to speak to practice staff, inclusion in practice meetings, access to practice resources such as WiFi, patient information systems, email and printing, and adver…	NA
Wildman & Wildman 2021	Evaluation of a Community Health Worker Social Prescribing Program Among UK Patients With Type 2 Diabetes	To determine whether a UK National Health Service (NHS) Community Health Worker (CHW) social prescribing program was associated with improved hemoglobin A1c (HbA1c) levels among patients with type 2 diabetes	Cohort study	High socioeconomic deprivation areas in North East England.	Adults aged 40 to 74 years with a diagnosis of type 2 diabetes were observed for 8 years,)	8086 patient	primary care practitioner referred the patient to a link worker (CHW)	Intervention group: The core components of the intervention were patient needs identification, goal setting, and support to access community resources. Patients were supported to access appropriate services and community groups, such as welfare rights, employment support, housing advice, and health and lifestyle support. The intervention was personalized, with no typical composition or specified …	Links workers were responsible for identifying condition management and social needs goals across 8 domains, covering lifestyle, self-care, symptom management, work and volunteering, money, living conditions, social relationships, and mental well-being and link them to available services.	Link workers were trained to develop patients individual goals and priorities with considering a holistic wellbeing approach.	5 years study period	Quantitative	NA	NA	NA
Wildman et al., 2019	Service-users’ perspectives of link worker social prescribing: a qualitative follow-up study	To explore experiences of social prescribing among people with long term conditions	Qualitative study	Socioeconomically-deprived area of North East England	People with long-term conditions who were users of the link worker social prescribing service and were between 40 to 74 years.	24 service users	The primary care practitioner referred the patient to a link worker.	‘Ways to Wellness’ social prescribing intervention: Patients were referred by primary care practitioners to a link worker. Patients were supported to access appropriate services and community groups, such as welfare rights, employment support, housing advice, relationship and health and lifestyle support. The intervention was personalized, with no typical composition or specified treatment. The n…	The link workers contact the patient by telephone to arrange an initial appointment (could be at a GP practice, a community hub or a patient's home). link workers help patients to identify needs and achievable goals. Link workers support service users to access appropriate services and community groups (e.g. weight-management groups, welfare rights advice and arts-based activities), and to return…	Link workers were trained on behaviour change methods such as motivational interviewing techniques.	Service users remain with the intervention for up to two years or, with link worker discretion, longer if required.	qualitative interviews	Enablers: Improved confidence and ability to self-manage LTCs among study participants'; a combination of accessing specialist health support services and conversation with link workers encouraged participants to work on their self-management; longer-term nature of the intervention was identified as important for incorporating changes into the routine; Motivation from a link worker was the key re…	NA	NA
Chng et al., 2021	Implementing social prescribing in primary care in areas of high socioeconomic depriviation: process evaluation of the 'Deep End' community Links Worker Programme	To explore the implementation process of social prescription approach involving primary care-based 'link workers'.	Qualitative study (thematic analysis)	Seven general practices in deprived areas of Glasgow, Scotland over two years period of time.	Participants were practice staff with responsibility for leading the Link Worker Programme (lead General Practitioners, Community Link Practitioners, and practice managers) and community organisation workers identified by Community Link Practitioners.	Early Implemetation phase (P1): Seven sessions, 31 participants. Mid Implementation phase (P2)- 38 email surveys and 14 interviews. Final Implementation phase (P4)-19 email surveys. And End of Evaluation phase (P3)- 19 interviews	Referrals were made by General Practitioners	Link Worker Programme were operated at three levels: At the patient level, practices were to set up referral systems so that GPs and Practices could refer patients who they thought could be benefitted from community resources. At the practice level, CLPs were also expected to act as a change agent for promoting ethos of SPs among all staffs. For example, enabling activities to support staff wellb…	Community Link Practitioners were expected to build networks and cultivate relationships with local community organisations, develop referral pathways, multiagency resolutions of problems, organise shared learning events to consolidate new and existing community linkages.	Community Link Practitioners were empowered to undertake all aspects of their role-patient support, practice development, establishing referrals, community networking and organising shared learning sessions for practice staff.	NA	Qualitative (FGDs and interviews)	NA	The intervention practices varied according to the implementation of LWP in two groups that are fully integrated practices (FIPs) and partially integrated practices (PIPs). Enablers- In FIPs, the leadership of the LWP was shared collectively between key staff members such as GPs, CLPs, and practice managers; empowering team relationship, continuity of CLP support( or transtions managed well) and …	Barriers- -the majority of practices involved had not fully integrated the LWP within the first 2 years. -Network building was slower to achieve with community organisations -poor leadership and poor team relationships were found because of less opportunity to get involved in formal and non-formal settings. Barriers(PIP): disconnect between admin staff and GP staff, unable to make time to develop…
Frostick & Bertotti 2021	The frontline of social prescribing – How do we ensure that Link Workers can work safely and effectively within primary care?	To identify the training, skills and experience social prescribing Link Workers, working with patients presenting with long-term conditions, need to carry out their role safely and effectively within primary care services.	Qualitative study	Three social prescribing schemes based within London and the south east of England	Experienced Link Workers actively working on the social prescribing scheme and had been there for six months or more. Scheme 1 (one focus group and 1 interview)- 8 participants Scheme 2(one focus group and 3 interview) - 3 participants Scheme 3(one focus group) - 2 participants	13 link workers	Refferals were made by GPs	NA	Identified 3 theme: A) Identifying a new and involved role within the health service that includes the complexity of work, building effective relationships and identify the boundries of services. B) Capacity building of Link works through skills and trainings to conduct the role, and C) Link Workers need for support to effectively conduct their roles and duties.	NA	NA	A qualitative study (FGDs and In-depth Interviews)	NA	Three master themes Defining an evolving role - For these patients having the time and space to work in a person-centred and collaborative way became a transformatory feature of the service. - A major focus of the work was to empower the patient to make their own choices and even if there was no further progression onto support in the community, having the space and time to explore the context of…	NA
Gibson et al. 2021	Social prescribing and classed inequality: A journey of upward health mobility?	To explore the complex social contexts in which social prescribing is delivered.	Ethnographic approach i.e. qualitative methods (Based on data from a large evaluation study of mixed method design)	Ethnically and socially mixed urban area of the North of England	Clientes aged between 40 and 74 years with at least one of eight qualifying long term health conditions from primary care	Four participants who were part of a larger sample referred into the intervention	Patients are refferred by their GPs to Ways to Wellness (community-based link-worker social prescribing intervention for people with long-term conditions) and assigned to a link worker, who is a trained facilitator.	Once assigned a link worker, clients are guided through a pathway which is organised around an interventional logic which focuses on ‘activating’ and ‘motivating’ them to follow an action plan and work towards goals.	Provide the motivation to maintain healthy practices, enabling engagement with related referrals, discovering new healthy activities, engaging in voluntary activities, referring to counselling sessions, and debt advice.	NA	NA	Qualitative (ethnographic fieldwork)	- We have illuminated how the possession of capital enables a relatively smooth and straightforward trajectory to better health because it creates the conditions of possibility to engage with the intervention. - We thus complicate the assumed linear homogeneity of an interventional logic which is organised around ‘activating’ and ‘motivating’ individuals to invest in their future health, and inst…	- However, by accounting for how such disruptions are experienced, our findings shed light on how inequalities interact with people’s trajectories of change. For Tracy, and many others who engaged with the intervention from precarious social positions, this experience at times led to non-engagement. Yet, contrary to being understood as passive resistance or lack of commitment, non-engagement coul…	NA
Wildman et al., 2019	Link workers perspectives on factors enabling and preventing client engagement with socila prescribing	To explore link workers own definitions of their role in social prescribing and the skills and qualities identified by workers' by link workers themselves as necessary for effective client linkage.	Qualitative study	social prescribing scheme in a socioeconomically deprived area of North East England	Link workers were employed by four service provider organisations. People with long-term conditions who were users of the link worker social prescribing service and were between 40 to 74 years.	First phase- 5 FGDs (15 participants) and 15 individual interviews for each participants of FGD and In second phase- 4 FGDs (15 participants)	Patients were referred to the CLP by a primary-care practitioner or could self-refer (most referral came from the general practitionreferralsers (GPs)).		Help and support clients identify personalised and achievable goals and assist them to access community groups and services that will support them in achieving those goals. (e.g. weight‐management groups, welfare rights advice, arts‐based activities, volunteering opportunities and support to find paid employment)	a 10‐day training programme, comprising an established Health Trainer National Vocational Qualification, training in the use of the ‘Wellbeing Star, motivational interviewing and understanding of LTCs and mental health issues.	NA	Qualitative study (Thematic analysis)	NA	Enablers: ‘well‐networked’ link workers with the time and the personal skills required to develop a trusting relationship with clients while maintaining professional boundaries by fostering empowerment rather than dependency Barriers: variation in the volume and suitability of primary‐care referrals; difficulties balancing the quality of intervention provision and meeting referral targets; and li…	NA
Kiely et al. 2021	Primary care-based link workers providing social prescribing to improve health and social care outcomes for people with multimorbidity in socially deprived areas (the LinkMM trial): Pilot study for a pragmatic randomised controlled trial	To test the effectiveness of primary care-based link workers providing social prescribing in improving health outcomes for people with multimorbidity	Pragmatic study	General practices in deprived areas in Ireland.	People with multimorbidity who attend general practices in deprived areas in Ireland.	Patients completing the intervention: 12, Feedback on acceptability and feasibility of the trial processes and interventions was obtained from: 6 patients, 1 link worker and 2 General practitioners	Patients were referred to the link worker by the general practitioner	The intervention is based on the Glasgow Deep End links worker programme in Scotland. Link worker met referred patients in GP practice and explained about their role, discussed on patient's health and social care need. Link workers recommended patients to access the relevant community resources to address their health needs and also provided the support based on individuals needs. Support was cla…	To assess the patient's health, and social care need and provide tailored support to access the relevant community resources that could potentially help them to address their needs.	NA	Phone calls and mails	Qualitative and Quantitative measures	Enablers: Friendly and supportive link workers, individualized support and resources from the link workers, GP practice was considered a familiar and private place to meet the link worker face to face. Barriers: Resources provided by the link workers were expensive, inappropriate timing of exercise session	Enablers: location of the service (general practice), user-friendly client management database Barriers: Issues with availability of suitable room at times, mapping of, and networking with, local community service providers was time consuming,	GP was positive and no practical challenges hosting the link worker were identified.
